# Supplementary material for: Quantitative Synthesis of Factors Associated with COVID-19 Vaccine Acceptance and Vaccine Hesitancy in 185 Countries
Source: Vaccines (Basel). 2023 Dec 28;12(1):34. doi: 10.3390/vaccines12010034 (PMC10818751; doi:10.3390/vaccines12010034)
Supplement: Supplementary file 1 [file vaccines-12-00034-s001.zip]

Archive with 1 entries (1 files):
- vaccines-2779668-supplementary.pdf
